# Supplementary material for: Abundance of the Dominant Endosymbiont Rickettsia and Fitness of the Stored-Product Pest Liposcelis bostrychophila (Psocoptera: Liposcelididae)
Source: Insects. 2025 Mar 27;16(4):349. doi: 10.3390/insects16040349 (PMC12028104; doi:10.3390/insects16040349)
Supplement: Supplementary file 1 [file insects-16-00349-s001.zip]

Archive with 1 entries (1 files):
- insects-3454418-supplementary.pdf
